# Supplementary material for: Transcriptomic Profiling of GRA47 Deletion in Toxoplasma gondii Reveals Transcriptional Reprogramming of Stress Adaptation and Metabolic Compensation
Source: Vet Sci. 2026 May 28;13(6):523. doi: 10.3390/vetsci13060523 (PMC13307739; doi:10.3390/vetsci13060523)
Supplement: Supplementary file 1 [file vetsci-13-00523-s001.zip › Table S3.xlsx]

## Sheet: Sheet1
Supplementary Table S3. Differentially expressed genes in RHΔgra47 strain (|Log2(RHΔgra47/RH)|≥1, Q values≤ 0.05)
Gene ID	Gene description	Log2(RHΔgra47/RH)	Qa value(RHΔgra47/RH)	FPKMb(RH)	FPKMb(RHΔgra47)	aQ: adjusted P values
TGME49_298090	Toxoplasma gondii family B protein	6.68881	1.27769e-21	3.34441	330.617	b FPKM: fragments per kilobase of exon model per million reads mapped
TGME49_276830	hypothetical protein	4.92545	0.00183761	2.46365	21.7867
TGME49_500376	rhoptry kinase family protein	4.431	0.0285639	2.22978	1.46667
TGME49_213840	choline transporter-like protein, putative	4.20209	0.0184768	2.11028	0.873333
TGME49_294820	type I fatty acid synthase, putative	3.91334	0	1.95667	25.7733
TGME49_243700	hypothetical protein	3.11796	0.0195307	1.56875	11.7533
TGME49_224760	SAG-related sequence SRS40E	3.0462	0.000193243	1.5232	9.25667
TGME49_238200	alpha/beta hydrolase fold domain-containing protein	2.94097	1.38218e-07	1.47049	7.68333
TGME49_222340	NOL1/NOP2/sun family protein	2.87522	1.21857e-09	1.43761	12.57
TGME49_239350	RAP domain-containing protein	2.83372	1.53322e-134	1.41686	56.4767
TGME49_269417	hypothetical protein	2.818	0.022227	1.42011	48.31
TGME49_294805	hypothetical protein	2.78118	0.0232286	1.4022	54.2133
TGME49_500349	hypothetical protein	2.7641	0.00230682	1.3832	4.41667
TGME49_300990	Toxoplasma gondii family C protein	2.72018	1.0767e-10	1.36009	53.0333
TGME49_500272	P-type ATPase, putative	2.68487	6.61456e-05	1.34247	3.61333
TGME49_500424	radial spoke head protein 3, putative	2.52252	0.0011224	1.26182	3.97
TGME49_500074	DUF4200 domain-containing protein	2.45932	0.0105416	1.23493	4.02333
TGME49_294400	rhoptry neck protein RON2L1	2.44708	1.5203e-71	1.22354	50.79
TGME49_278340	Toxoplasma gondii family A protein	2.42952	8.91844e-06	1.21476	8.16333
TGME49_275710	hypothetical protein	2.42004	0.0420605	1.23105	3.75333
TGME49_252255	hypothetical protein	2.35867	5.17837e-05	1.17936	18.98
TGME49_500206	coiled-coil domain-containing protein	2.35455	0.00291082	1.17873	4.13667
TGME49_313840	hypothetical protein	2.29032	0.0152836	1.1528	50.4733
TGME49_276230	Toxoplasma gondii family B protein	2.25573	0.000176186	1.12795	55.7267
TGME49_253580	CMGC kinase, CDK family	2.15382	3.83164e-11	1.07691	9.64
TGME49_273650	kinesin B	2.12464	0.000166269	1.0624	64.35
TGME49_242110	rhoptry kinase family protein ROP38	2.12433	0.00142178	1.06288	8
TGME49_281460	hypothetical protein	2.10916	0.0042314	1.0567	10.9467
TGME49_257945	3'5'-cyclic nucleotide phosphodiesterase PDE17	2.09722	4.10643e-13	1.04861	6.43667
TGME49_210450	hypothetical protein	2.06049	0.000856085	1.03068	11.2133
TGME49_240580	hypothetical protein	2.05757	0.0027635	1.03017	11.43
TGME49_275798	microneme protein, putative	2.05404	0.0382386	1.04614	4.35
TGME49_219742	hypothetical protein	2.01247	0.000811928	1.00664	10.6233
TGME49_266910	cell-cycle-associated protein kinase GSK, putative	1.9454	9.57766e-13	0.972699	65.5367
TGME49_293252	hypothetical protein	1.93885	1.95199e-09	0.969425	7.49667
TGME49_293840	EF hand domain-containing protein	1.93749	2.24563e-07	0.968746	3.51
TGME49_253510	transporter/permease protein	1.93028	3.44489e-16	0.965138	73.2467
TGME49_313890	hypothetical protein	1.89442	2.75821e-07	0.94721	4.7
TGME49_500237	WD repeat-containing protein	1.87586	0.029408	0.952633	0.696667
TGME49_269310	zinc finger (CCCH type) motif-containing protein	1.86943	1.64326e-15	0.934714	21.6067
TGME49_278370	Toxoplasma gondii family A protein	1.85522	6.64741e-08	0.927609	29.01
TGME49_266740	RNA recognition motif-containing protein	1.84273	0.00189263	0.92231	5.98333
TGME49_500361	aminopeptidase, putative	1.83484	1.40914e-27	0.91742	13.9933
TGME49_500062	dynein heavy chain, putative	1.82433	7.68068e-21	0.912163	6.61333
TGME49_238210	EGF family domain-containing protein	1.80878	0.0292446	0.919013	10.2767
TGME49_306230	hypothetical protein	1.8076	5.33672e-11	0.903802	13.11
TGME49_266340	Toxoplasma gondii family A protein	1.79585	0.0188861	0.90737	9.91333
TGME49_233370	hypothetical protein	1.783	0.000817328	0.891906	35.37
TGME49_285160	cyclin-dependent kinase family 5 protein	1.75096	0.0401275	0.895544	1.21333
TGME49_252480	hypothetical protein	1.74772	1.66512e-06	0.87386	41.8933
TGME49_258550	SAG-related sequence SRS28	1.73006	4.16131e-07	0.86503	47.7633
TGME49_254790	hypothetical protein	1.72619	0.00223755	0.864215	2.56667
TGME49_307030	Purine nucleoside phosphorylase	1.72609	3.21435e-09	0.863047	56.5633
TGME49_240390	calcium-dependent protein kinase CDPK4B	1.71494	5.05124e-06	0.857473	3.10333
TGME49_220460	SNF7 family protein	1.68983	0.000938722	0.845383	26.6467
TGME49_276200	hypothetical protein	1.68613	1.70648e-06	0.843064	2.05333
TGME49_500423	MYCBP-associated protein, putative	1.64251	0.0474357	0.844975	1.40667
TGME49_254800	LYR domain-containing protein	1.61503	0.029408	0.822221	90.6767
TGME49_254840	tetratricopeptide repeat-containing protein	1.60253	2.88267e-05	0.801279	12.2767
TGME49_252395	hypothetical protein	1.59266	3.06587e-06	0.796331	5.08667
TGME49_253740	hypothetical protein	1.57514	3.96426e-27	0.787569	53.4233
TGME49_500149	hypothetical protein, conserved	1.56649	8.74371e-06	0.783248	43.2567
TGME49_329400	Toxoplasma gondii family C protein	1.56539	1.5274e-05	0.7827	68.47
TGME49_224040	flagellar associated protein	1.56426	0.0245363	0.794399	5.89667
TGME49_284420	hypothetical protein	1.5635	4.43406e-06	0.781754	96.3033
TGME49_260530	Sel1 repeat-containing protein	1.54062	6.45958e-08	0.770308	17.0333
TGME49_297910	hypothetical protein	1.51536	6.61187e-12	0.757678	66.6867
TGME49_276155	acyl-CoA synthetase ACS7, putative	1.51485	9.42645e-08	0.757425	18.9767
TGME49_262440	hypothetical protein	1.50015	0.0479602	0.774053	2.27333
TGME49_231998	hypothetical protein	1.49782	0.0234212	0.760621	4.45
TGME49_252230	hypothetical protein	1.49666	3.05272e-29	0.748329	129.1
TGME49_500076	tubulin epsilon chain	1.48693	0.000770202	0.743849	13.16
TGME49_217860	hypothetical protein	1.47592	0.0307395	0.753329	0.97
TGME49_295920	dynein axonemal assembly factor 4, putative	1.46727	0.0119347	0.739605	4.58667
TGME49_222280	hypothetical protein	1.46192	3.33884e-07	0.730962	76.7367
TGME49_275780	F-box domain-containing protein	1.45994	6.74414e-14	0.729972	29.66
TGME49_254160	hypothetical protein	1.45485	0.0252055	0.740029	0.806667
TGME49_254700	RING finger protein, putative	1.44742	5.27463e-12	0.723708	42.6433
TGME49_297647	hypothetical protein	1.43115	0.0110699	0.721108	19.36
TGME49_221220	hypothetical protein	1.43022	0.00502332	0.717623	2.33333
TGME49_254440	ribosomal protein RPL12	1.42576	2.18237e-113	0.71288	9033.87
TGME49_275810	ribosomal protein RPS10	1.42555	1.73009e-94	0.712775	9809.11
TGME49_276120	histone lysine methyltransferase, SET, putative	1.40627	8.70677e-10	0.703133	21.6233
TGME49_254400	LSU ribosomal protein L2P, putative	1.40338	8.71903e-09	0.70169	31.7967
TGME49_253810	hypothetical protein	1.39575	8.4818e-32	0.697876	62.7433
TGME49_222180	hypothetical protein	1.39223	0.000664997	0.69645	59.55
TGME49_203800	hypothetical protein	1.38762	0.00577699	0.696698	3.27333
TGME49_221830	subtilisin SUB12	1.37809	0.000938722	0.689516	2.80333
TGME49_221430	hypothetical protein	1.37182	0.0139247	0.692875	17.0633
TGME49_220880	dynactin subunit 3, putative	1.36982	1.39226e-05	0.684918	93.67
TGME49_254270	hypothetical protein	1.36399	1.72874e-10	0.681996	74.05
TGME49_293780	hypothetical protein	1.36028	1.91351e-10	0.680142	101.817
TGME49_221900	hypothetical protein	1.34785	1.82591e-05	0.673936	83.5467
TGME49_222930	hypothetical protein	1.34525	5.11442e-08	0.672624	80.53
TGME49_275980	coenzyme q (ubiquinone) biosynthesis protein coq4 protein	1.34157	5.70793e-16	0.670786	98.49
TGME49_240220	golgi localizing protein GLP4	1.33554	6.58932e-38	0.667769	66.3667
TGME49_223095	hypothetical protein	1.32284	8.75723e-11	0.66142	32.89
TGME49_254920	hypothetical protein	1.32096	8.28416e-07	0.660481	48.92
TGME49_297760	hypothetical protein	1.31765	0.00101757	0.659334	43.8733
TGME49_500140	hypothetical protein, conserved	1.31612	3.4879e-20	0.658058	107.013
TGME49_268035	hypothetical protein	1.30585	2.08205e-07	0.652924	4.44
TGME49_240310	Toxoplasma gondii family E protein	1.29545	0.00305021	0.649251	4.08667
TGME49_254606	hypothetical protein	1.29529	2.91304e-07	0.647648	378.233
TGME49_254290	hypothetical protein	1.29023	5.82315e-16	0.645117	20.6733
TGME49_253570	hypothetical protein	1.27912	6.97109e-10	0.639561	96.7167
TGME49_297100	hypothetical protein	1.27395	9.32026e-07	0.636976	79.0667
TGME49_212160	hypothetical protein	1.27333	0.000149581	0.636741	65.4433
TGME49_253830	hypothetical protein	1.26128	4.66215e-12	0.630641	128.237
TGME49_222910	phosphoglycerate mutase PGM3	1.26104	6.33236e-17	0.630518	97.33
TGME49_222870	proteasome assembly chaperone 3, putative	1.25954	2.77461e-07	0.629772	184.01
TGME49_253140	hypothetical protein	1.25901	5.69538e-21	0.629505	39.1667
TGME49_252990	hypothetical protein	1.25784	8.58797e-12	0.628922	105.433
TGME49_222040	Ran-interacting Mog1 protein	1.25724	0.000445217	0.628841	95.81
TGME49_254900	proteasome subunit beta type-2, putative	1.25604	1.17221e-25	0.628022	732.827
TGME49_223050	ribosomal protein RPS20	1.25582	1.29962e-34	0.627912	7385.11
TGME49_253320	hypothetical protein	1.25338	4.46591e-13	0.626689	67.4833
TGME49_252310	hypothetical protein	1.25071	2.67107e-09	0.625355	142.637
TGME49_249840	dynein heavy chain 2, putative	1.24912	2.78299e-15	0.624561	8.70667
TGME49_500297	hypothetical protein, conserved	1.24604	0.0124871	0.629264	17.5133
TGME49_254150	hypothetical protein	1.24514	5.80034e-05	0.6226	16.4933
TGME49_221310	aminopeptidase N1	1.24348	2.17628e-14	0.621741	41.5533
TGME49_253360	SNARE protein STX20	1.23869	1.67788e-26	0.619346	257.09
TGME49_289170	adenylate cyclase alpha 1	1.2354	8.537e-15	0.617701	53.9567
TGME49_275830	3'-5' exonuclease, putative	1.23197	1.66418e-10	0.615984	18.04
TGME49_222390	hypothetical protein	1.22998	1.76892e-05	0.615001	52.9133
TGME49_253970	hypothetical protein	1.22968	1.8149e-10	0.614839	39.49
TGME49_222110	PUB domain-containing protein	1.22262	3.57594e-05	0.611326	42.2767
TGME49_222850	stress responsive a/b barrel domain-containing protein	1.22166	0.0180737	0.619867	304.907
TGME49_253960	oxidoreductase, short chain dehydrogenase/reductase family protein	1.22162	0.000166643	0.610895	15.51
TGME49_253950	protein fam50a, putative	1.22144	5.0589e-17	0.610718	123.05
TGME49_254820	hypothetical protein	1.21384	1.58836e-30	0.606918	215.673
TGME49_222920	trafficking protein particle complex subunit 2, putative	1.21307	0.000592588	0.60683	176.87
TGME49_221295	hypothetical protein	1.21282	3.85502e-10	0.606412	301.29
TGME49_253410	hypothetical protein	1.20612	2.29022e-12	0.603058	84.98
TGME49_500025	GCC2 and GCC3 domain-containing protein	1.2055	5.78585e-10	0.602748	5.12
TGME49_318240	Tubulin-tyrosine ligase family protein	1.20435	0.00896672	0.606659	1.62
TGME49_309860	hypothetical protein	1.20134	0.00875611	0.605049	13.1333
TGME49_272440	RNA recognition motif-containing protein	1.19931	1.29468e-06	0.599656	44.51
TGME49_301170	SAG-related sequence SRS19D	1.19355	1.90953e-18	0.596773	167.35
TGME49_252490	vacuolar protein sorting 29, putative	1.19124	0.0026102	0.596926	63.7733
TGME49_254420	phospholipase, patatin family protein	1.17168	6.46674e-16	0.585841	41.3367
TGME49_275640	hypothetical protein	1.15594	2.95609e-24	0.577972	258.563
TGME49_254280	DNA-directed RNA polymerase III RPC9	1.15374	1.36887e-05	0.576878	34.07
TGME49_253850	zinc finger, CCHC-type domain-containing protein	1.15285	8.03973e-08	0.576426	36.6333
TGME49_231125	hypothetical protein	1.15277	0.0203187	0.586546	25.21
TGME49_221850	prohibitin family protein, putative	1.15263	0.0025157	0.577574	62
TGME49_278390	Toxoplasma gondii family A protein	1.14655	4.77478e-12	0.573276	129.73
TGME49_299040	phosphatidylinositol n-acetylglucosaminyltransferase	1.14591	3.71924e-09	0.572954	89.9933
TGME49_253800	ribosomal protein L15, putative	1.13809	2.49459e-10	0.569043	52.9533
TGME49_254110	tryptophanyl-tRNA synthetase (TrpRS1)	1.12866	6.00045e-18	0.564329	79.1833
TGME49_222940	hypothetical protein	1.1233	0.00167684	0.562487	21.1
TGME49_254260	COX19 cytochrome c oxidase assembly family protein	1.1226	0.0093992	0.565997	35.12
TGME49_252870	hypothetical protein	1.12152	1.94302e-09	0.560762	15.2567
TGME49_254390	CRAL/TRIO domain-containing protein	1.12024	1.56544e-27	0.560122	159.703
TGME49_299050	ribosomal protein RPL17	1.11931	1.62924e-62	0.559654	8636.89
TGME49_298990	ferredoxin NADP+ oxidoreductase FNR	1.11877	2.24825e-15	0.559387	116.66
TGME49_252510	Vid27 domain-containing protein	1.1148	1.5499e-18	0.557399	91.0767
TGME49_257010	toxolysin TLN3	1.10679	0.0368787	0.571832	4.43
TGME49_254080	metal cation transporter, ZIP family protein	1.10668	3.42626e-33	0.553338	327.093
TGME49_254540	CDP-alcohol phosphatidyltransferase superfamily protein	1.1066	7.98532e-08	0.553302	22.3433
TGME49_254210	RNA recognition motif-containing protein	1.10495	3.27575e-09	0.552477	27.13
TGME49_298980	RNA pseudouridine synthase superfamily protein	1.1046	8.35994e-25	0.552302	101.217
TGME49_222290	U6 snRNA-associated Sm-like protein LSm1, putative	1.1006	0.00188485	0.551241	108.113
TGME49_247270	GEX1 domain-containing protein	1.09847	0.0130442	0.555758	4.29333
TGME49_299010	hypothetical protein	1.09606	0.0195974	0.557829	34.31
TGME49_305610	hypothetical protein	1.09597	0.0125916	0.554281	14.4533
TGME49_500085	P-type ATPase, putative	1.09441	7.82568e-08	0.547204	11.44
TGME49_221360	autophagy-related protein ATG6, putative	1.09223	3.45444e-17	0.546114	101.077
TGME49_254460	hypothetical protein	1.08724	2.55984e-05	0.543634	122.423
TGME49_254220	RNA recognition motif-containing protein	1.08568	3.93035e-12	0.542842	51.38
TGME49_221700	golgi apparatus membrane protein TVP23, putative	1.08114	7.3803e-09	0.540568	139.543
TGME49_254810	hypothetical protein	1.0805	4.01106e-12	0.540252	24.9333
TGME49_252880	hypothetical protein	1.07899	2.33758e-26	0.539495	32.4967
TGME49_299100	hypothetical protein	1.0781	8.45635e-13	0.539049	19.29
TGME49_260480	leucine rich repeat-containing protein	1.0774	0.000108785	0.538752	7.69667
TGME49_500080	kinesin-like protein KIN14, putative	1.0683	0.0378891	0.553097	3.32
TGME49_253420	PQ loop repeat-containing protein	1.06782	6.48139e-06	0.533911	96.7
TGME49_254730	POPLD (NUC188) domain-containing protein	1.06699	3.83423e-11	0.533493	20.2
TGME49_221570	pre-rRNA-processing protein, putative	1.06515	6.29452e-07	0.532576	74.2267
TGME49_213820	hypothetical protein	1.06438	2.49765e-06	0.532189	27.21
TGME49_253080	hypothetical protein	1.0637	5.85387e-06	0.531852	94.53
TGME49_252465	radical SAM domain-containing protein	1.06328	0.00030316	0.531792	19.0333
TGME49_253990	hypothetical protein	1.06266	2.76966e-28	0.531328	54.4933
TGME49_299250	hypothetical protein	1.06114	4.6496e-10	0.53057	28.8833
TGME49_278365	Toxoplasma gondii family A protein	1.06058	0.00767716	0.534127	24.4433
TGME49_252420	histone arginine methyltransferase PRMT3	1.06044	2.10642e-07	0.530222	29.51
TGME49_299270	hypothetical protein	1.05981	6.3275e-10	0.529906	28.3967
TGME49_297925	HesB-like domain-containing protein	1.05837	8.76954e-06	0.52919	31.9367
TGME49_253160	hypothetical protein	1.0567	8.44483e-09	0.528352	78.46
TGME49_500032	DLEC1 domain-containing protein, putative	1.05596	0.00560152	0.53078	5.05
TGME49_299240	hypothetical protein	1.04724	3.71666e-05	0.523639	18.9933
TGME49_275840	protein phosphatase PPM19, putative	1.04186	1.13792e-05	0.520936	26.5833
TGME49_320015	hypothetical protein	1.03798	0.00268612	0.520333	28.1733
TGME49_254230	hypothetical protein	1.03604	1.0715e-09	0.518021	55.9667
TGME49_252440	GPI-anchor transamidase, putative	1.03477	2.23174e-10	0.517386	62.85
TGME49_253690	hypothetical protein	1.0325	9.00772e-07	0.516248	840.957
TGME49_221818	hypothetical protein	1.03248	0.0374181	0.534949	20.94
TGME49_239855	Ras-associated protein Rap1 isoform 1 family protein	1.03101	0.00250055	0.516755	13.17
TGME49_254120	autophagy-related protein ATG8	1.02939	9.29876e-10	0.514694	940.553
TGME49_253600	preconoidal ring protein PCR6	1.02846	3.07783e-18	0.514228	86.07
TGME49_252400	HIT zinc finger protein	1.02801	0.00016006	0.514083	17.0733
TGME49_252270	L1P family of ribosomal protein	1.02417	2.24068e-09	0.512085	61.1733
TGME49_500216	hypothetical protein, conserved	1.01982	0.00863	0.514226	11.6967
TGME49_500325	WD repeat-containing protein	1.01845	0.00332322	0.510888	4.58667
TGME49_254555	histone lysine acetyltransferase GCN5-A	1.01562	1.13917e-22	0.507808	98.9367
TGME49_222090	hypothetical protein	1.01516	0.00225348	0.508707	224.013
TGME49_318275	peptidyl-prolyl cis-trans isomerase, FKBP-type domain-containing protein	1.01322	0.0043039	0.508761	17.8567
TGME49_253000	ELMO/CED-12 family protein	1.01241	5.82274e-14	0.506203	124.107
TGME49_253650	DnaJ C terminal region domain-containing protein	1.01128	6.96112e-44	0.50564	386.687
TGME49_253300	hypothetical protein	1.01027	4.47277e-07	0.505134	57.2833
TGME49_252200	palmitoyltransferase DHHC7	1.00656	1.37778e-18	0.503279	153.007
TGME49_297845	hypothetical protein	1.00594	3.91307e-06	0.502971	184.127
TGME49_287960	hypothetical protein	1.00536	3.00848e-06	0.50268	38.8967
TGME49_254660	ankyrin repeat-containing protein	1.00469	1.40758e-11	0.502346	171.187
TGME49_253790	zinc finger (CCCH type) motif-containing protein	1.00359	1.27108e-08	0.501795	20.8133
TGME49_306510	zinc finger (CCCH type) motif-containing protein	1.00267	0.000336768	0.501505	16.1567
TGME49_222310	THH1 domain-containing protein	1.0026	4.89547e-08	0.5013	67.8967
TGME49_297060	phosphoglycerate mutase PGMII	1.00006	1.07451e-46	0.500032	3134.83
TGME49_254000	dense granule protein GRA47	-8.2404	2.53079e-10	24.2533	0
TGME49_215785	rhoptry protein ROP2A	-5.04019	0	4072.63	128.663
TGME49_218910	hypothetical protein	-4.72835	2.64489e-79	70.8633	2.85
TGME49_215775	rhoptry protein ROP8	-3.23598	1.6172e-235	513	57.2267
TGME49_249230	hypothetical protein	-2.69061	9.55133e-14	11.89	2.02333
TGME49_500271	vacuolar protein 8, putative	-2.3746	0.00465402	1.29667	0.283333
TGME49_235950	subtilisin SUB8	-2.23493	0.0210137	0.896667	0.196667
TGME49_213340	GMC oxidoreductase	-2.11659	6.45513e-12	14.3833	3.54333
TGME49_269930	calcium-binding egf domain-containing protein CBDP3	-2.07956	2.12186e-16	5.82667	1.41667
TGME49_235680	peptidase M16 inactive domain-containing protein	-2.07229	9.48215e-99	93.53	23.2067
TGME49_224750	SAG-related sequence SRS40F	-1.97022	0.039533	5.89667	1.60333
TGME49_261300	hypothetical protein	-1.94987	0.0467234	33.54	8.35667
TGME49_207610	rhoptry kinase family protein ROP36 (incomplete catalytic triad)	-1.92183	0.012343	4.55	1.19
TGME49_231780	hypothetical protein	-1.85177	6.96479e-05	14.15	4.12667
TGME49_304730	MOB-like protein phocein	-1.78167	0.00541454	14.6533	4.26333
TGME49_269860	hypothetical protein	-1.78123	0.0427739	7.49	2.08
TGME49_218750	nucleoside triphosphate hydrolase, putative	-1.74167	8.90559e-09	6.94667	2.23
TGME49_313940	hypothetical protein	-1.69064	0.000111955	27.16	8.88
TGME49_313000	Toxoplasma gondii family D protein	-1.67437	0.015608	5.51667	1.88667
TGME49_231470	hypothetical protein	-1.67328	0.00293183	3.05333	1.02333
TGME49_264660	SAG-related sequence SRS44	-1.63398	2.07874e-61	60.6433	20.5533
TGME49_500017	hypothetical protein, conserved	-1.6305	5.45859e-14	30.6367	10.5433
TGME49_228175	hypothetical protein	-1.61486	0.000610001	5.55667	1.94
TGME49_219650	transporter, small conductance mechanosensitive ion channel (MscS) family protein	-1.61202	2.00354e-11	6.86333	2.37667
TGME49_235390	PAN domain-containing protein	-1.59799	0.0214699	2.17667	0.796667
TGME49_211270	sushi domain (scr repeat) domain-containing protein	-1.58449	3.96499e-28	9.44	3.28667
TGME49_320190	SAG-related sequence SRS16B	-1.5564	4.30529e-25	146.92	51.4933
TGME49_500072	dynein heavy chain, putative	-1.55247	5.81489e-68	38.3	13.8033
TGME49_202630	ATP-dependent metallopeptidase HflB subfamily protein	-1.52492	6.41571e-87	226.257	82.44
TGME49_215670	cAMP-dependent protein kinase	-1.52276	0.0473261	1.43	0.543333
TGME49_291830	hypothetical protein, conserved	-1.51579	0.00715752	7.47	2.78
TGME49_207665	kinesin motor domain-containing protein	-1.50188	0.000601454	8.25	3.03667
TGME49_293420	apicomplexan amino acid transporter ApiAT5-5	-1.49632	3.67912e-32	138.777	51.3333
TGME49_248900	hypothetical protein	-1.48328	9.21381e-06	9.74667	3.65
TGME49_227370	hydrolase CocE/NonD family protein	-1.45116	0.000329184	4.01333	1.54
TGME49_500389	ATPase, AAA family protein	-1.44224	1.85007e-42	75.1867	29.0867
TGME49_237170	hypothetical protein	-1.41535	2.33758e-26	71.15	28.0133
TGME49_273550	GDP-fucose protein O-fucosyltransferase 2	-1.40651	1.96937e-09	23.0933	9.26333
TGME49_201690	BT1 family protein	-1.36939	3.02995e-06	16.9667	6.93333
TGME49_226755	3'5'-cyclic nucleotide phosphodiesterase PDE18	-1.36627	4.82147e-14	8.25	3.37667
TGME49_208740	microneme adhesive repeat protein MCP3	-1.36619	1.21301e-45	267.003	108.057
TGME49_211280	hypothetical protein	-1.36529	4.79227e-05	11.2733	4.57
TGME49_297480	hypothetical protein	-1.34054	0.00236415	3.25667	1.35333
TGME49_500189	E3 ubiquitin-protein ligase, putative	-1.32934	2.58607e-34	7.95667	3.34
TGME49_244260	hypothetical protein	-1.25253	0.0393528	50.2633	21.3267
TGME49_299020	AP2 domain transcription factor AP2III-4	-1.22521	0.0243278	2.88	1.29333
TGME49_500348	hypothetical protein	-1.17542	4.8602e-19	32.1567	14.8467
TGME49_209985	rhoptry protein ROP42	-1.16676	6.59111e-08	44.56	21.2567
TGME49_288945	hypothetical protein	-1.16023	6.34452e-14	35.2767	16.6533
TGME49_237510	hypothetical protein	-1.14796	1.63919e-07	10.82	5.17
TGME49_213560	hypothetical protein	-1.1456	0.000194047	14.7567	6.86667
TGME49_319350	SAG-related sequence SRS17B	-1.14024	5.87734e-37	901.02	424.177
TGME49_206430	formin FRM1	-1.13933	6.94318e-29	18.7933	8.95333
TGME49_500347	hypothetical protein, conserved	-1.11298	0.0380593	20.21	9.99667
TGME49_277240	NTPase I	-1.09849	0.000278149	100	47.25
TGME49_294200	glucose-6-phosphate 1-dehydrogenase	-1.09247	2.26633e-38	979.67	479.057
TGME49_500422	RNA-dependent RNA polymerase, putative	-1.08921	6.91312e-20	19.6033	9.75667
TGME49_316560	Toxoplasma gondii family D protein	-1.06216	0.0107389	14.5567	7.55
TGME49_220420	3'5'-cyclic nucleotide phosphodiesterase PDE5	-1.03993	9.8938e-08	24.21	12.1633
TGME49_200250	microneme protein MIC17A	-1.03984	3.64585e-30	778.677	393.61
TGME49_262970	zinc finger (CCCH type) motif-containing protein	-1.03653	2.36366e-23	118.077	60.52
TGME49_239090	SAG-related sequence SRS23	-1.02945	7.6925e-07	109.507	54.82
TGME49_289490	protein phosphatase PPM11A, putative	-1.02565	8.91183e-08	18.8233	9.58667
TGME49_261560	Tat binding protein 1(TBP-1)-interacting protein TBPIP	-1.02164	0.000152973	24.2433	12.4
TGME49_262110	hypothetical protein	-1.01334	0.0471386	10.4167	5.35
TGME49_500296	KRUF family protein	-1.00442	9.82883e-09	29.2367	15.3133
TGME49_266380	hypothetical protein	-1.00065	0.000733168	11.3067	5.85333
