# Supplementary material for: Transcriptomic Profiling of GRA47 Deletion in Toxoplasma gondii Reveals Transcriptional Reprogramming of Stress Adaptation and Metabolic Compensation
Source: Vet Sci. 2026 May 28;13(6):523. doi: 10.3390/vetsci13060523 (PMC13307739; doi:10.3390/vetsci13060523)
Supplement: Supplementary file 1 [file vetsci-13-00523-s001.zip › Table S4.xlsx]

## Sheet: Sheet1
Supplementary Table S4. Differentially enriched GO terms in RH vs. RHΔgra47
GO Term ID	GO Term	Level 1	Level 2	Rich Ratio	P value	count	Regulation
GO:0015934	large ribosomal subunit	cellular_component	organelle part	0.333333	0.000153186	4	Up-regulated
GO:0006995	cellular response to nitrogen starvation	biological_process	cellular process	0.666667	0.00165583	2	Up-regulated
GO:0031667	response to nutrient levels	biological_process	response to stimulus	0.666667	0.00165583	2	Up-regulated
GO:0060173	limb development	biological_process	multicellular organismal process	0.666667	0.00165583	2	Up-regulated
GO:0008569	ATP-dependent microtubule motor activity, minus-end-directed	molecular_function	catalytic activity	0.25	0.00229678	3	Up-regulated
GO:0003351	epithelial cilium movement	biological_process	cellular process	0.5	0.0032608	2	Up-regulated
GO:0007288	sperm axoneme assembly	biological_process	cellular component organization or biogenesis	0.5	0.0032608	2	Up-regulated
GO:0003341	cilium movement	biological_process	cellular process	0.214286	0.00390182	3	Up-regulated
GO:0003777	microtubule motor activity	molecular_function	catalytic activity	0.2	0.00451695	3	Up-regulated
GO:0042149	cellular response to glucose starvation	biological_process	cellular process	0.4	0.00535134	2	Up-regulated
GO:0005776	autophagosome	cellular_component	cell	0.4	0.00584723	2	Up-regulated
GO:0030317	flagellated sperm motility	biological_process	cellular process	0.333333	0.00790415	2	Up-regulated
GO:0051959	dynein light intermediate chain binding	molecular_function	binding	0.25	0.0136893	2	Up-regulated
GO:0007507	heart development	biological_process	multicellular organismal process	0.25	0.0143073	2	Up-regulated
GO:0008353	RNA polymerase II CTD heptapeptide repeat kinase activity	molecular_function	catalytic activity	0.222222	0.017337	2	Up-regulated
GO:0045505	dynein intermediate chain binding	molecular_function	binding	0.222222	0.017337	2	Up-regulated
GO:0008285	negative regulation of cell proliferation	biological_process	biological regulation	0.222222	0.018115	2	Up-regulated
GO:0003824	catalytic activity	molecular_function	catalytic activity	0.2	0.0213473	2	Up-regulated
GO:0003923	GPI-anchor transamidase activity	molecular_function	catalytic activity	1	0.0232914	1	Up-regulated
GO:0004082	bisphosphoglycerate mutase activity	molecular_function	catalytic activity	1	0.0232914	1	Up-regulated
GO:0044409	entry into host	biological_process	multi-organism process	0.333333	0.000601083	2	Down-regulated
GO:0020008	rhoptry	cellular_component	cell	0.333333	0.00133553	2	Down-regulated
GO:0020005	symbiont-containing vacuole membrane	cellular_component	organelle part	0.166667	0.00566546	2	Down-regulated
GO:0016020	membrane	cellular_component	membrane	0.0297872	0.0063022	7	Down-regulated
GO:0007162	negative regulation of cell adhesion	biological_process	biological regulation	1	0.00658707	1	Down-regulated
GO:0010457	centriole-centriole cohesion	biological_process	cellular component organization or biogenesis	1	0.00658707	1	Down-regulated
GO:0021675	nerve development	biological_process	multicellular organismal process	1	0.00658707	1	Down-regulated
GO:0034454	microtubule anchoring at centrosome	biological_process	cellular component organization or biogenesis	1	0.00658707	1	Down-regulated
GO:0036444	calcium import into the mitochondrion	biological_process	localization	1	0.00658707	1	Down-regulated
GO:0050995	negative regulation of lipid catabolic process	biological_process	biological regulation	1	0.00658707	1	Down-regulated
GO:0051560	mitochondrial calcium ion homeostasis	biological_process	biological regulation	1	0.00658707	1	Down-regulated
GO:0060013	righting reflex	biological_process	response to stimulus	1	0.00658707	1	Down-regulated
GO:0060100	positive regulation of phagocytosis, engulfment	biological_process	biological regulation	1	0.00658707	1	Down-regulated
GO:0061179	negative regulation of insulin secretion involved in cellular response to glucose stimulus	biological_process	biological regulation	1	0.00658707	1	Down-regulated
GO:1902414	protein localization to cell junction	biological_process	localization	1	0.00658707	1	Down-regulated
GO:0003968	RNA-directed 5'-3' RNA polymerase activity	molecular_function	catalytic activity	1	0.00858106	1	Down-regulated
GO:0030507	spectrin binding	molecular_function	binding	1	0.00858106	1	Down-regulated
GO:0051219	phosphoprotein binding	molecular_function	binding	1	0.00858106	1	Down-regulated
GO:0016939	kinesin II complex	cellular_component	organelle part	1	0.00968992	1	Down-regulated
GO:0032045	guanyl-nucleotide exchange factor complex	cellular_component	cell	1	0.00968992	1	Down-regulated
