# Supplementary material for: Transcriptomic Profiling of GRA47 Deletion in Toxoplasma gondii Reveals Transcriptional Reprogramming of Stress Adaptation and Metabolic Compensation
Source: Vet Sci. 2026 May 28;13(6):523. doi: 10.3390/vetsci13060523 (PMC13307739; doi:10.3390/vetsci13060523)
Supplement: Supplementary file 1 [file vetsci-13-00523-s001.zip › Table S5.xlsx]

## Sheet: Sheet1
Supplementary Table S5. Differentially enriched KEGG pathways in RH vs. RHΔgra47
Pathway ID	Pathway Name	Level 1	Level 2	Rich Ratio	P value	Count	Regulation
ko04137	Mitophagy - animal	Cellular Processes	Transport and catabolism	0.25	0.00180161	3	Up-regulated
ko00563	Glycosylphosphatidylinositol (GPI)-anchor biosynthesis	Metabolism	Glycan biosynthesis and metabolism	0.333333	0.00656577	2	Up-regulated
ko03010	Ribosome	Genetic Information Processing	Translation	0.0693069	0.00439941	7	Up-regulated
ko04136	Autophagy - other	Cellular Processes	Transport and catabolism	0.222222	0.0151328	2	Up-regulated
ko04610	Complement and coagulation cascades	Organismal Systems	Immune system	0.2	0.0303797	1	Down-regulated
ko04340	Hedgehog signaling pathway	Environmental Information Processing	Signal transduction	0.166667	0.0363598	1	Down-regulated
